# Supplementary material for: Oral Nutritional Supplement Adherence and Nutritional Outcomes in Hemodialysis Patients—A Prospective Study
Source: J Clin Med. 2025 Nov 24;14(23):8337. doi: 10.3390/jcm14238337 (PMC12693438; doi:10.3390/jcm14238337)
Supplement: Supplementary file 1 [file jcm-14-08337-s001.zip]

Archive with 1 entries (1 files):
- jcm-3931526-supplementary.pdf
